# Supplementary material for: Sex and Age Don't Matter, but Breed Type Does—Factors Influencing Eye Wrinkle Expression in Horses
Source: Front Vet Sci. 2019 May 29;6:154. doi: 10.3389/fvets.2019.00154 (PMC6549476; doi:10.3389/fvets.2019.00154)
Supplement: Supplementary file 2 [file Table_2.xlsx]

## Sheet: dataset
Supplementary Material Table 2. Dataset used for all statistical analyses. For each picture information on farm (1-7), horse (1-181), age in years, sex (mare, gelding, stallion), breed type (CB, WB, TB, pony), BCS (1-9) and coat colour (dark = black/dark bay, medium = medium bay, light = light bay, white = grey/white, na = undefinable) are given. The scores for the outcome measures qualitative as…
picture	farm	horse	eye	age	sex	breed type	BCS	coat colour	qualitative assessment	brow raised	number	markedness	angle
1	4	1	Left	23	Gelding	TB	5	light	3	3.25	0	0	0
2	4	1	Left	23	Gelding	TB	5	light	5	8	0	0	0
3	4	1	Left	23	Gelding	TB	5	medium	14.25	6.25	0	0	0
4	4	1	Right	23	Gelding	TB	5	dark	27.5	7.25	2	1	21.37
5	4	1	Right	23	Gelding	TB	5	medium	3.25	3.25	1	1	27.53
6	4	1	Right	23	Gelding	TB	5	light	7.75	1.5	2	1	22.74
7	3	2	Left	8	Mare	WB	5	dark	7.25	5	0	0	0
8	3	2	Left	8	Mare	WB	5	dark	1.5	1.25	0	0	0
9	3	2	Left	8	Mare	WB	5	medium	1.5	2	0	0	0
10	3	2	Right	8	Mare	WB	5	dark	30.25	48.5	0	0	0
11	3	2	Right	8	Mare	WB	5	medium	13.75	21.5	0	0	0
12	3	2	Right	8	Mare	WB	5	dark	2	17.5	0	0	0
13	3	3	Left	24	Mare	WB	5	dark	12.75	15.75	0	0	0
14	3	3	Left	24	Mare	WB	5	dark	78.5	78.5	0	0	0
15	3	3	Left	24	Mare	WB	5	medium	21	25.25	0	0	0
16	3	3	Right	24	Mare	WB	5	medium	17.25	32	0	0	0
17	3	3	Right	24	Mare	WB	5	light	18.25	13.75	0	0	0
18	3	3	Right	24	Mare	WB	5	medium	30.25	26.5	0	0	0
19	4	4	Right	6	Gelding	TB	5	dark	2.5	16.5	0	0	0
20	4	4	Right	6	Gelding	TB	5	dark	1.25	1	0	0	0
21	4	4	Right	6	Gelding	TB	5	dark	5.75	16	0	0	0
22	4	4	Left	6	Gelding	TB	5	dark	12.5	1.5	0	0	0
23	4	4	Left	6	Gelding	TB	5	dark	15	9.5	0	0	0
24	4	4	Left	6	Gelding	TB	5	medium	20.5	1.75	0	0	0
25	4	5	Left	8	Mare	WB	6	medium	70	76.25	2	1	32.14
26	4	5	Left	8	Mare	WB	6	medium	46.5	54.5	1	1	35.08
27	4	5	Left	8	Mare	WB	6	medium	70.5	67	2	1	33.63
28	4	5	Right	8	Mare	WB	6	medium	11.75	13.5	0	0	0
29	4	5	Right	8	Mare	WB	6	medium	4.5	1.25	0	0	0
30	4	5	Right	8	Mare	WB	6	dark	1.75	3.25	0	0	0
31	5	6	Right	3	Mare	CB	5	medium	78	58.5	3	2	26.88
32	5	6	Left	3	Mare	CB	5	dark	5.5	23	0	0	0
33	5	6	Right	3	Mare	CB	5	dark	79.5	91.75	4	2	29.57
34	5	6	Left	3	Mare	CB	5	medium	19	35.75	0	0	0
35	5	7	Left	3	Mare	CB	6	medium	97.5	97.75	1	2	36.09
36	5	7	Left	3	Mare	CB	6	medium	99.5	95.25	2	2	35.27
37	5	7	Right	3	Mare	CB	6	medium	64.5	90.25	1	2	31.92
38	5	7	Right	3	Mare	CB	6	dark	51	24.75	1	1	29.21
39	1	8	Left	11	Gelding	WB	6	medium	81.75	92.75	3	2	18.95
40	1	8	Left	11	Gelding	WB	6	dark	78.5	73.5	2	2	21.95
41	1	8	Left	11	Gelding	WB	6	medium	93.75	88.5	3	2	22.81
42	1	8	Right	11	Gelding	WB	6	medium	66.25	75.25	1	2	13.67
43	1	8	Right	11	Gelding	WB	6	dark	53.75	84.25	3	2	12.68
44	1	8	Right	11	Gelding	WB	6	medium	72.25	70.5	2	2	18.71
45	3	9	Right	8	Mare	WB	5	medium	2.5	1.5	0	0	0
46	3	9	Right	8	Mare	WB	5	medium	3.75	2	0	0	0
47	3	9	Right	8	Mare	WB	5	dark	0.5	1.5	0	0	0
48	3	9	Left	8	Mare	WB	5	medium	31.5	2	0	0	0
49	3	9	Left	8	Mare	WB	5	medium	29.5	16.5	0	0	0
50	3	9	Left	8	Mare	WB	5		6.25	3.25	0	0	0
51	4	10	Right	5	Gelding	WB	5	medium	1.25	1.5	0	0	0
52	4	10	Right	5	Gelding	WB	5	light	4.5	1.75	0	0	0
53	4	10	Right	5	Gelding	WB	5	medium	0.5	1.5	0	0	0
54	4	10	Left	5	Gelding	WB	5	white	10.5	3.5	0	0	0
55	4	10	Left	5	Gelding	WB	5	white	4.5	1.5	0	0	0
56	4	10	Left	5	Gelding	WB	5	white	9.75	6.5	0	0	0
57	1	11	Right	28	Mare	TB	5	medium	100	92.75	4	2	28.29
58	1	11	Right	28	Mare	TB	5	medium	100	89.5	5	2	27.04
59	1	11	Right	28	Mare	TB	5	medium	100	97.5	4	2	25.55
60	1	11	Left	28	Mare	TB	5	dark	84.75	52.5	3	2	19.68
61	1	11	Left	28	Mare	TB	5	dark	82.25	82.5	4	2	24.34
62	1	11	Left	28	Mare	TB	5	medium	82	73.5	4	2	21.37
63	5	12	Right	3	Mare	WB	4.5	medium	55.5	73	2	2	26.07
64	5	12	Left	3	Mare	WB	4.5	medium	84.5	84	0	0	0
65	5	12	Right	3	Mare	WB	4.5	light	96.75	88	3	1	35.32
66	5	12	Left	3	Mare	WB	4.5	medium	95.25	77.5	0	0	0
67	3	13	Right	20	Gelding	WB	5	medium	26.5	22.5	0	0	0
68	3	13	Right	20	Gelding	WB	5	medium	3.75	7	0	0	0
69	3	13	Right	20	Gelding	WB	5	medium	8.5	7.75	0	0	0
70	3	13	Left	20	Gelding	WB	5	medium	2	1.75	0	0	0
71	3	13	Left	20	Gelding	WB	5	medium	29	20.5	0	0	0
72	3	13	Left	20	Gelding	WB	5	medium	12.5	10.75	0	0	0
73	5	14	Left	3	Mare	CB	5.5	light	25.5	15.75	0	0	0
74	5	14	Right	3	Mare	CB	5.5	medium	98.5	98	0	0	0
75	5	14	Right	3	Mare	CB	5.5	light	8.75	2.25	0	0	0
76	5	14	Left	3	Mare	CB	5.5	medium	53.5	65.25	0	0	0
77	5	15	Right	23	Stallion	WB	5.5	medium	89.5	61.25	2	1	24.32
78	5	15	Left	23	Stallion	WB	5.5	medium	87.25	98.5	1	1	33.89
79	5	15	Right	23	Stallion	WB	5.5	medium	80.75	91.75	2	2	31.27
80	5	15	Left	23	Stallion	WB	5.5	medium	28.75	5.5	1	1	17.84
81	5	16	Left	17	Stallion	CB	7	medium	82	81.25	0	0	0
82	5	16	Left	17	Stallion	CB	7	medium	13.75	14.25	0	0	0
83	5	16	Right	17	Stallion	CB	7	na	22.5	7.75	0	0	0
84	5	16	Right	17	Stallion	CB	7	na	12	4	0	0	0
85	5	17	Right	17	Mare	WB	3.5	dark	21.75	59.75	1	1	18.85
86	5	17	Left	17	Mare	WB	3.5	medium	49.25	48.25	2	1	18.83
87	5	17	Right	17	Mare	WB	3.5	medium	65.75	40	1	1	23.25
88	5	17	Left	17	Mare	WB	3.5	medium	68.25	62.5	2	1	21.92
89	5	18	Left	12	Mare	WB	6	medium	32.25	12.75	0	0	0
90	5	18	Left	12	Mare	WB	6	medium	27.25	10.5	0	0	0
91	5	18	Right	12	Mare	WB	6	medium	71.25	43.75	0	0	0
92	5	18	Right	12	Mare	WB	6	dark	75.5	84.75	0	0	0
93	6	19	Right	7	Mare	WB	5	medium	42.75	65.5	0	0	0
94	6	19	Right	7	Mare	WB	5	medium	24	30.5	0	0	0
95	6	19	Right	7	Mare	WB	5	medium	63.5	56.5	0	0	0
96	6	19	Left	7	Mare	WB	5	medium	20.5	23	0	0	0
97	6	19	Left	7	Mare	WB	5	medium	8.5	2.25	0	0	0
98	6	19	Left	7	Mare	WB	5	medium	6.5	7.5	0	0	0
99	3	20	Right	13	Gelding	WB	5	medium	6.5	1.25	0	0	0
100	3	20	Right	13	Gelding	WB	5	na	19	28.5	0	0	0
101	3	20	Right	13	Gelding	WB	5	na	2.25	5	0	0	0
102	3	20	Left	13	Gelding	WB	5	dark	74.5	34.5	1	1	27.17
103	3	20	Left	13	Gelding	WB	5	dark	51.75	35.75	1	1	26.09
104	3	20	Left	13	Gelding	WB	5	dark	9.25	5.5	0	0	0
105	5	21	Right	12	Stallion	WB	4.5	medium	92	68.75	1	1	34.48
106	5	21	Left	12	Stallion	WB	4.5	medium	45	20.5	0	0	0
107	5	21	Left	12	Stallion	WB	4.5	medium	50.25	48	1	2	21.08
108	5	21	Right	12	Stallion	WB	4.5	dark	83.75	76.25	1	1	35.44
109	6	22	Left	4	Gelding	WB	5	medium	20.25	31.25	1	1	23.43
110	6	22	Left	4	Gelding	WB	5	medium	4.25	10.5	0	0	0
111	6	22	Left	4	Gelding	WB	5	medium	21.25	15.5	2	1	26.69
112	6	22	Right	4	Gelding	WB	5	medium	4	3.75	2	1	31.25
113	6	22	Right	4	Gelding	WB	5	medium	4.75	1	0	0	0
114	6	22	Right	4	Gelding	WB	5	white	4.25	0.75	0	0	0
115	5	23	Right	10	Stallion	CB	6.5	medium	78.75	90.5	1	1	32.58
116	5	23	Left	10	Stallion	CB	6.5	medium	87.25	86.75	2	2	34.47
117	5	23	Right	10	Stallion	CB	6.5	medium	75.5	87.5	2	2	29.2
118	5	23	Left	10	Stallion	CB	6.5	light	21	14.75	1	1	32.84
119	6	24	Right	7	Gelding	WB	6	light	66.25	78.25	1	1	33.44
120	6	24	Right	7	Gelding	WB	6	light	90.5	94.5	1	1	39.24
121	6	24	Right	7	Gelding	WB	6	medium	49.5	47.75	1	1	35.37
122	6	24	Left	7	Gelding	WB	6	light	65.5	78.5	1	1	30.76
123	6	24	Left	7	Gelding	WB	6	medium	37.75	20.75	1	1	28.2
124	6	24	Left	7	Gelding	WB	6	medium	3.25	1.5	0	0	0
125	5	25	Right	6	Stallion	WB	4.5	medium	26.5	52.5	4	2	30.5
126	5	25	Right	6	Stallion	WB	4.5	dark	53	82	2	2	34.19
127	5	25	Left	6	Stallion	WB	4.5	medium	18.25	5.5	2	1	15.04
128	5	25	Left	6	Stallion	WB	4.5	medium	4.75	11.5	1	1	19.05
129	1	26	Left	13	Gelding	WB	4	medium	30.25	6.75	0	0	0
130	1	26	Left	13	Gelding	WB	4	medium	16.5	20.75	0	0	0
131	1	26	Left	13	Gelding	WB	4	dark	24.5	46.5	0	0	0
132	1	26	Right	13	Gelding	WB	4	dark	12.75	8.25	0	0	0
133	1	26	Right	13	Gelding	WB	4	light	28.5	21.5	0	0	0
134	1	26	Right	13	Gelding	WB	4	light	22	11.5	0	0	0
135	5	27	Left	6	Mare	WB	4.5	light	1.25	3.25	0	0	0
136	5	27	Right	6	Mare	WB	4.5	medium	67	33.5	1	1	26.07
137	5	27	Left	6	Mare	WB	4.5	dark	30.25	16	1	2	20.7
138	5	27	Right	6	Mare	WB	4.5	dark	17.25	12.25	0	0	0
139	6	28	Left	7	Gelding	WB	5	dark	16.25	14.5	1	1	24.87
140	6	28	Left	7	Gelding	WB	5	dark	22.5	19.25	0	0	0
141	6	28	Left	7	Gelding	WB	5	medium	11.5	6.5	0	0	0
142	6	28	Right	7	Gelding	WB	5	dark	66.25	47.75	1	2	31.59
143	6	28	Right	7	Gelding	WB	5	dark	13.25	6	1	2	27.43
144	6	28	Right	7	Gelding	WB	5	medium	31	56.75	1	2	32.58
145	5	29	Left	12	Mare	WB	5.5	medium	13	4.25	0	0	0
146	5	29	Left	12	Mare	WB	5.5	medium	4.25	7.5	0	0	0
147	5	29	Right	12	Mare	WB	5.5	medium	52	74.5	1	2	27.13
148	5	29	Right	12	Mare	WB	5.5	medium	87.5	84.5	1	2	27.87
149	5	30	Right	20	Stallion	CB	6.5	medium	58.5	62.25	0	0	0
150	5	30	Right	20	Stallion	CB	6.5	medium	46.75	68	0	0	0
151	5	30	Left	20	Stallion	CB	6.5	medium	17.75	12.5	0	0	0
152	5	30	Left	20	Stallion	CB	6.5	medium	53.5	34.75	1	1	24.35
153	5	31	Right	3	Mare	CB	5.5	medium	77.5	86.5	1	2	29.42
154	5	31	Right	3	Mare	CB	5.5	dark	78	88.25	1	1	19.87
155	5	31	Left	3	Mare	CB	5.5	medium	99.75	98.5	4	2	28.49
156	5	31	Left	3	Mare	CB	5.5	medium	96.25	94.5	3	2	28.08
157	5	32	Right	4	Stallion	WB	6	medium	6.75	4.5	0	0	0
158	5	32	Left	4	Stallion	WB	6	medium	99.75	96.75	2	2	33.55
159	5	32	Right	4	Stallion	WB	6	medium	89	95.5	0	0	0
160	5	32	Left	4	Stallion	WB	6	medium	58.5	30.5	0	0	0
161	5	33	Left	10	Stallion	CB	5.5	medium	0.5	1.5	0	0	0
162	5	33	Left	10	Stallion	CB	5.5	medium	50.75	65.25	0	0	0
163	5	33	Right	10	Stallion	CB	5.5	medium	85	87.5	1	2	32.35
164	5	33	Right	10	Stallion	CB	5.5	medium	3.5	1.5	0	0	0
165	5	34	Right	9	Stallion	CB	6	medium	11.75	11.5	0	0	0
166	5	34	Left	9	Stallion	CB	6	medium	12.5	1.5	0	0	0
167	5	34	Left	9	Stallion	CB	6	medium	15.5	1.25	0	0	0
168	5	34	Right	9	Stallion	CB	6	medium	1.5	2	0	0	0
169	5	35	Right	3	Mare	CB	6	dark	29.5	5	0	0	0
170	5	35	Right	3	Mare	CB	6	medium	3.75	2.5	0	0	0
171	5	35	Left	3	Mare	CB	6	medium	11.5	6.25	0	0	0
172	5	35	Left	3	Mare	CB	6	medium	78	93.5	0	0	0
173	3	36	Right	22	Mare	WB	4	medium	11	13	0	0	0
174	3	36	Right	22	Mare	WB	4	medium	40.5	48.5	0	0	0
175	3	36	Right	22	Mare	WB	4	dark	8	6.75	0	0	0
176	3	36	Left	22	Mare	WB	4	medium	9.25	7.5	0	0	0
177	3	36	Left	22	Mare	WB	4	medium	0.5	1.25	0	0	0
178	3	36	Left	22	Mare	WB	4	dark	9.5	3	0	0	0
179	5	37	Right	11	Stallion	CB	6.5	dark	77	78.25	0	0	0
180	5	37	Left	11	Stallion	CB	6.5	medium	21	28	0	0	0
181	5	37	Right	11	Stallion	CB	6.5	medium	81.5	59	1	2	29.66
182	5	37	Left	11	Stallion	CB	6.5	dark	1.25	1.75	0	0	0
183	3	38	Right	15	Gelding	WB	5	dark	1.5	1.5	0	0	0
184	3	38	Right	15	Gelding	WB	5	medium	17.75	34.5	0	0	0
185	3	38	Right	15	Gelding	WB	5	medium	20	21.75	0	0	0
186	3	38	Left	15	Gelding	WB	5	medium	0.5	3.5	0	0	0
187	3	38	Left	15	Gelding	WB	5	na	12.75	3.5	0	0	0
188	3	38	Left	15	Gelding	WB	5	na	3.25	8	0	0	0
189	3	39	Left	8	Gelding	WB	5	dark	0.5	2	0	0	0
190	3	39	Left	8	Gelding	WB	5	medium	40	51	0	0	0
191	3	39	Left	8	Gelding	WB	5	medium	0.5	1.25	0	0	0
192	3	39	Right	8	Gelding	WB	5	medium	0.75	1.25	0	0	0
193	3	39	Right	8	Gelding	WB	5	medium	0.75	2.5	0	0	0
194	3	39	Right	8	Gelding	WB	5	medium	0.25	10	0	0	0
195	3	40	Left	23	Gelding	TB	3	dark	10	17.75	0	0	0
196	3	40	Left	23	Gelding	TB	3	dark	13.5	23	0	0	0
197	3	40	Left	23	Gelding	TB	3	dark	1	7.25	0	0	0
198	3	40	Right	23	Gelding	TB	3	dark	13.75	14.75	0	0	0
199	3	40	Right	23	Gelding	TB	3	medium	35	27.75	0	0	0
200	3	40	Right	23	Gelding	TB	3	medium	8.25	8.25	0	0	0
201	7	41	Right	6	Mare	WB	5	dark	13.75	11.75	0	0	0
202	7	41	Right	6	Mare	WB	5	dark	12	4	0	0	0
203	7	41	Right	6	Mare	WB	5	medium	7.75	2.75	0	0	0
204	7	41	Left	6	Mare	WB	5	light	43.5	44.75	2	2	20.51
205	7	41	Left	6	Mare	WB	5	medium	9.75	1.25	2	1	12.46
206	7	41	Left	6	Mare	WB	5	medium	12.75	14.5	1	2	20.81
207	4	42	Right	12	Gelding	TB	5	medium	1.25	1.25	0	0	0
208	4	42	Left	12	Gelding	TB	5	medium	1	0.75	0	0	0
209	4	42	Left	12	Gelding	TB	5	medium	0.75	1	0	0	0
210	4	42	Left	12	Gelding	TB	5	medium	2.5	0.75	0	0	0
211	4	42	Right	12	Gelding	TB	5	medium	8	4.5	0	0	0
212	4	42	Right	12	Gelding	TB	5	medium	21	8.5	0	0	0
213	5	43	Left	15	Mare	WB	3	medium	42.75	62.25	3	2	14.92
214	5	43	Left	15	Mare	WB	3	dark	64.25	47.5	3	2	16.81
215	5	43	Right	15	Mare	WB	3	medium	99.25	98.5	2	1	25.41
216	5	43	Right	15	Mare	WB	3	medium	97.75	95.5	3	2	20.43
217	5	44	Left	20	Stallion	WB	4.5	medium	98.5	86.5	0	0	0
218	5	44	Left	20	Stallion	WB	4.5	na	98.5	91.75	0	0	0
219	5	44	Right	20	Stallion	WB	4.5	medium	38.25	65.5	0	0	0
220	5	44	Right	20	Stallion	WB	4.5	medium	81.75	78.5	1	1	29.43
221	3	45	Left	16	Gelding	WB	6	light	12.25	4	0	0	0
222	3	45	Left	16	Gelding	WB	6	light	2.75	1	0	0	0
223	3	45	Left	16	Gelding	WB	6	medium	0.5	0.75	0	0	0
224	3	45	Right	16	Gelding	WB	6	medium	0.25	1.5	0	0	0
225	3	45	Right	16	Gelding	WB	6	dark	3.75	0.75	0	0	0
226	3	45	Right	16	Gelding	WB	6	medium	0.5	1.25	0	0	0
227	5	46	Right	4	Mare	WB	5	medium	24.5	65.25	1	1	30.51
228	5	46	Left	4	Mare	WB	5	light	39.75	50.25	0	0	0
229	5	46	Right	4	Mare	WB	5	medium	67.5	60.5	0	0	0
230	5	46	Left	4	Mare	WB	5	dark	21	21.25	1	1	24.78
231	4	47	Left	24	Gelding	WB	5	medium	15.25	15.5	0	0	0
232	4	47	Left	24	Gelding	WB	5	light	18.25	11	0	0	0
233	4	47	Left	24	Gelding	WB	5	medium	12.75	22.25	0	0	0
234	4	47	Right	24	Gelding	WB	5	medium	10	10.5	0	0	0
235	4	47	Right	24	Gelding	WB	5	medium	0.5	3.5	0	0	0
236	4	47	Right	24	Gelding	WB	5	na	15.75	5.75	0	0	0
237	5	48	Left	13	Mare	WB	5	light	20	9	0	0	0
238	5	48	Right	13	Mare	WB	5	medium	3.5	13.5	0	0	0
239	5	48	Right	13	Mare	WB	5	medium	9.25	5.5	0	0	0
240	5	48	Left	13	Mare	WB	5	dark	87	74.5	0	0	0
241	5	49	Left	8	Stallion	CB	7	medium	27	6.5	0	0	0
242	5	49	Right	8	Stallion	CB	7	medium	86.5	78.25	0	0	0
243	5	49	Right	8	Stallion	CB	7	medium	44.25	63.75	0	0	0
244	5	49	Left	8	Stallion	CB	7	medium	34.25	11.5	na	na	na
245	2	50	Left	6	Gelding	WB	5	medium	31	19.75	0	0	0
246	2	50	Left	6	Gelding	WB	5	medium	16.5	7.5	0	0	0
247	2	50	Left	6	Gelding	WB	5	medium	11.5	9.75	0	0	0
248	2	50	Right	6	Gelding	WB	5	dark	7	8	0	0	0
249	2	50	Right	6	Gelding	WB	5	medium	8.5	3	0	0	0
250	2	50	Right	6	Gelding	WB	5	light	2.75	5.5	0	0	0
251	5	51	Left	3	Gelding	CB	6	light	15.5	4.75	0	0	0
252	5	51	Right	3	Gelding	CB	6	medium	1.75	9	1	1	26.08
253	5	51	Right	3	Gelding	CB	6	medium	85.25	96.25	2	1	40.86
254	5	51	Left	3	Gelding	CB	6	medium	6.25	5.5	0	0	0
255	5	52	Left	9	Mare	WB	4.5	light	74.75	81.75	1	1	22.12
256	5	52	Left	9	Mare	WB	4.5	medium	61.5	79	0	0	0
257	5	52	Right	9	Mare	WB	4.5	white	38.75	71.5	2	2	26.34
258	5	52	Right	9	Mare	WB	4.5	white	53.75	55.5	2	2	26.35
259	5	53	Right	6	Stallion	CB	6	white	100	99.75	1	2	36.92
260	5	53	Right	6	Stallion	CB	6	white	26.5	14.25	0	0	0
261	5	53	Left	6	Stallion	CB	6	white	58.75	39.25	0	0	0
262	5	53	Left	6	Stallion	CB	6	white	12	37.5	0	0	0
263	5	54	Right	12	Stallion	CB	8	medium	46.5	28.5	0	0	0
264	5	54	Right	12	Stallion	CB	8	medium	34.5	24.75	0	0	0
265	5	54	Left	12	Stallion	CB	8	medium	6	1.25	0	0	0
266	5	54	Left	12	Stallion	CB	8	medium	15	16	0	0	0
267	5	55	Left	15	Mare	WB	4	medium	54.5	16.5	0	0	0
268	5	55	Left	15	Mare	WB	4	medium	77.5	56.75	1	1	31.69
269	5	55	Right	15	Mare	WB	4	white	67	41.25	2	2	35.46
270	5	55	Right	15	Mare	WB	4	white	68.75	77.25	1	2	25.17
271	5	56	Left	11	Mare	CB	6	white	5	8	0	0	0
272	5	56	Right	11	Mare	CB	6	white	5	2.25	0	0	0
273	5	56	Right	11	Mare	CB	6	white	3.5	16.75	0	0	0
274	5	56	Left	11	Mare	CB	6	white	5.25	1.5	0	0	0
275	3	57	Right	11	Mare	na	5	medium	41.25	29.25	0	0	0
276	3	57	Right	11	Mare	na	5	medium	3.5	1.25	0	0	0
277	3	57	Right	11	Mare	na	5	medium	23.5	13.5	0	0	0
278	3	57	Left	11	Mare	na	5	medium	1.5	3	0	0	0
279	3	57	Left	11	Mare	na	5	medium	2.25	9.75	0	0	0
280	3	57	Left	11	Mare	na	5	medium	16.5	4.25	0	0	0
281	2	58	Right	8	Gelding	na	5	medium	2.75	1.5	0	0	0
282	2	58	Right	8	Gelding	na	5	medium	85	79	1	1	35.48
283	2	58	Right	8	Gelding	na	5	medium	45.25	10.5	0	0	0
284	2	58	Left	8	Gelding	na	5	medium	0.25	0.5	0	0	0
285	2	58	Left	8	Gelding	na	5	medium	2.5	1.5	0	0	0
286	2	58	Left	8	Gelding	na	5	medium	0.5	0.5	0	0	0
287	7	59	Right	13	Gelding	WB	4	white	23.5	10.5	1	1	31.46
288	7	59	Right	13	Gelding	WB	4	white	10.75	9.5	0	0	0
289	7	59	Right	13	Gelding	WB	4	white	48.25	47.25	2	1	30.75
290	7	59	Left	13	Gelding	WB	4	white	86.5	84.75	2	2	42.34
291	7	59	Left	13	Gelding	WB	4	white	22.5	42.75	1	1	23.21
292	7	59	Left	13	Gelding	WB	4	white	40.5	89.25	3	2	36.75
293	5	60	Left	3	Mare	CB	5	white	22.75	5.25	0	0	0
294	5	60	Left	3	Mare	CB	5	white	1.5	2.5	0	0	0
295	5	60	Right	3	Mare	CB	5	white	86	87.75	1	2	42.04
296	5	60	Right	3	Mare	CB	5	white	27.25	20.5	0	0	0
297	4	61	Right	20	Mare	WB	6	white	2.5	1.5	0	0	0
298	4	61	Right	20	Mare	WB	6	white	0.75	1	0	0	0
299	4	61	Right	20	Mare	WB	6	medium	1.75	6.25	0	0	0
300	4	61	Left	20	Mare	WB	6	medium	0.75	1.75	0	0	0
301	4	61	Left	20	Mare	WB	6	medium	1.5	1.75	0	0	0
302	4	61	Left	20	Mare	WB	6	medium	4	1.75	0	0	0
303	5	62	Left	12	Mare	CB	5	medium	79.5	60.5	0	0	0
304	5	62	Left	12	Mare	CB	5	medium	78.75	54.5	0	0	0
305	5	63	Left	13	Mare	WB	6	dark	6.75	4.5	1	1	24.82
306	5	63	Left	13	Mare	WB	6	dark	45	31.25	0	0	0
307	5	63	Right	13	Mare	WB	6	dark	28.25	30.75	1	1	31.33
308	5	63	Right	13	Mare	WB	6	dark	14.25	18.75	1	1	27.83
309	5	64	Right	11	Stallion	CB	6	dark	99.75	95.25	3	2	26.2
310	5	64	Left	11	Stallion	CB	6	dark	90	80.5	0	0	0
311	5	64	Left	11	Stallion	CB	6	medium	73	67.75	0	0	0
312	5	64	Right	11	Stallion	CB	6	medium	99.25	98.25	1	1	35.93
313	5	65	Right	12	Stallion	CB	6	medium	85.5	76.25	1	2	31.71
314	5	65	Left	12	Stallion	CB	6	dark	72.25	80.75	1	1	38.71
315	5	65	Right	12	Stallion	CB	6	dark	81	73.25	1	2	29.01
316	5	65	Left	12	Stallion	CB	6	dark	18.75	2.5	0	0	0
317	1	66	Right	6	Gelding	TB	5	medium	14.5	14.5	1	1	19.67
318	1	66	Right	6	Gelding	TB	5	medium	9.75	10.75	1	2	26.06
319	1	66	Right	6	Gelding	TB	5	medium	16	9	2	2	26.86
320	1	66	Left	6	Gelding	TB	5	medium	16.5	15.5	3	2	23.14
321	1	66	Left	6	Gelding	TB	5	medium	16	12.25	2	2	20.58
322	1	66	Left	6	Gelding	TB	5	medium	7.75	5.75	1	1	19.82
323	5	67	Left	3	Mare	CB	5	medium	49.5	59.5	0	0	0
324	5	67	Left	3	Mare	CB	5	medium	67.5	47.5	0	0	0
325	5	67	Right	3	Mare	CB	5	medium	3.5	1	0	0	0
326	5	67	Right	3	Mare	CB	5	medium	24	10.5	0	0	0
327	5	68	Left	18	Stallion	CB	8	medium	3.25	1.5	0	0	0
328	5	68	Left	18	Stallion	CB	8	medium	2.75	5.5	0	0	0
329	5	68	Right	18	Stallion	CB	8	medium	85.5	78.25	1	1	30.26
330	5	68	Right	18	Stallion	CB	8	medium	51.25	31.5	0	0	0
331	3	69	Right	22	Mare	WB	6	medium	11.5	4	0	0	0
332	3	69	Right	22	Mare	WB	6	medium	18.5	28.5	0	0	0
333	3	69	Right	22	Mare	WB	6	medium	26.75	19.5	0	0	0
334	3	69	Left	22	Mare	WB	6	medium	5.25	5.75	0	0	0
335	3	69	Left	22	Mare	WB	6	medium	1.5	2.25	0	0	0
336	3	69	Left	22	Mare	WB	6	medium	15.5	14.5	0	0	0
337	1	70	Left	17	Mare	na	5	medium	65.5	50	1	2	33.13
338	1	70	Left	17	Mare	na	5	medium	72.5	80.5	1	2	33.82
339	1	70	Left	17	Mare	na	5	medium	59.5	43.25	1	1	30.77
340	1	70	Right	17	Mare	na	5	medium	68.25	64.5	1	2	29.5
341	1	70	Right	17	Mare	na	5	medium	47.75	9.5	1	1	34.2
342	1	70	Right	17	Mare	na	5	medium	23.25	48.5	1	2	29.82
343	5	71	Left	13	Stallion	CB	6.5	medium	19	3	0	0	0
344	5	71	Right	13	Stallion	CB	6.5	medium	25.75	8.5	0	0	0
345	5	71	Right	13	Stallion	CB	6.5	medium	96.75	90	2	2	36.91
346	5	71	Left	13	Stallion	CB	6.5	medium	76	82	2	2	30.95
347	3	72	Left	21	Mare	WB	5	medium	5	6.25	0	0	0
348	3	72	Left	21	Mare	WB	5	medium	4	1.5	0	0	0
349	3	72	Left	21	Mare	WB	5	medium	56.75	41	0	0	0
350	3	72	Right	21	Mare	WB	5	dark	7	2.5	0	0	0
351	3	72	Right	21	Mare	WB	5	medium	57.25	76	1	1	30.94
352	3	72	Right	21	Mare	WB	5	medium	35.25	65.25	0	0	0
353	3	73	Left	28	Gelding	WB	4	medium	4	11.5	0	0	0
354	3	73	Left	28	Gelding	WB	4	medium	2.75	4.5	0	0	0
355	3	73	Left	28	Gelding	WB	4	medium	4	11	0	0	0
356	3	73	Right	28	Gelding	WB	4	medium	2	9.5	0	0	0
357	3	73	Right	28	Gelding	WB	4	medium	4.75	12.5	0	0	0
358	3	73	Right	28	Gelding	WB	4	medium	8.5	29.5	0	0	0
359	5	74	Right	12	Mare	WB	3	medium	35.25	66.5	0	0	0
360	5	74	Right	12	Mare	WB	3	medium	42	24.5	3	2	26.22
361	5	74	Left	12	Mare	WB	3	medium	76.75	73.5	4	2	33.86
362	5	74	Left	12	Mare	WB	3	medium	76.5	83.25	4	2	34.58
363	5	75	Right	19	Mare	WB	5	medium	24.25	32.75	1	1	22
364	5	75	Right	19	Mare	WB	5	medium	7.5	19.5	0	0	0
365	5	75	Left	19	Mare	WB	5	white	59	34.25	2	1	27.79
366	5	75	Left	19	Mare	WB	5	white	15.75	29.5	0	0	0
367	5	76	Right	14	Mare	CB	6	white	86.75	86	2	1	35.81
368	5	76	Right	14	Mare	CB	6	white	99.5	91.75	3	2	39.65
369	5	76	Left	14	Mare	CB	6	white	19.25	56.25	1	1	32.03
370	5	76	Left	14	Mare	CB	6	white	14.25	28	1	1	31.85
371	5	77	Right	9	Stallion	CB	5.5	white	3.5	1	0	0	0
372	5	77	Right	9	Stallion	CB	5.5	white	40.25	60.25	1	1	24.88
373	5	77	Left	9	Stallion	CB	5.5	white	1.5	1	0	0	0
374	5	77	Left	9	Stallion	CB	5.5	white	61.25	30.25	2	1	24
375	5	78	Right	19	Stallion	CB	6	white	6	3.75	0	0	0
376	5	78	Left	19	Stallion	CB	6	white	81.75	82.75	3	1	24.86
377	5	78	Right	19	Stallion	CB	6	white	15.25	1.25	0	0	0
378	5	78	Left	19	Stallion	CB	6	white	6.5	4.5	0	0	0
379	5	79	Right	13	Stallion	CB	6	white	42.5	62	0	0	0
380	5	79	Left	13	Stallion	CB	6	white	18.5	1.5	0	0	0
381	5	79	Left	13	Stallion	CB	6	white	12.25	4.25	0	0	0
382	5	79	Right	13	Stallion	CB	6	white	67.5	60.25	0	0	0
383	5	80	Right	3	Stallion	CB	6	medium	6.5	0.75	0	0	0
384	5	80	Left	3	Stallion	CB	6	medium	5.25	5.75	0	0	0
385	5	80	Left	3	Stallion	CB	6	medium	7.75	1	0	0	0
386	5	80	Right	3	Stallion	CB	6	medium	72.5	73.5	0	0	0
387	5	81	Right	13	Mare		5	medium	20.75	62	2	1	25.7
388	5	81	Left	13	Mare		5	medium	68.5	75.5	2	2	29.58
389	5	81	Right	13	Mare		5	white	74.5	78.5	2	2	30.47
390	5	81	Left	13	Mare		5	white	55.5	66	2	2	32.28
391	4	82	Right	21	Gelding	TB	6	white	0.25	1.25	0	0	0
392	4	82	Right	21	Gelding	TB	6	white	1	0.5	0	0	0
393	4	82	Right	21	Gelding	TB	6	white	0.5	0.5	0	0	0
394	4	82	Left	21	Gelding	TB	6	white	0.25	1.5	0	0	0
395	4	82	Left	21	Gelding	TB	6	na	8.25	5.5	0	0	0
396	4	82	Left	21	Gelding	TB	6	na	0.75	3.75	0	0	0
397	5	83	Left	15	Stallion	CB	5.5	na	39.75	7	0	0	0
398	5	83	Right	15	Stallion	CB	5.5	na	58.5	94.75	0	0	0
399	5	83	Left	15	Stallion	CB	5.5	na	38	70.25	0	0	0
400	5	83	Right	15	Stallion	CB	5.5	na	54.25	78	0	0	0
401	4	84	Right	13	Mare	WB	4	medium	4.5	3.75	0	0	0
402	4	84	Right	13	Mare	WB	4	medium	49.25	51.25	1	1	20.4
403	4	84	Right	13	Mare	WB	4	medium	24.5	14.25	0	0	0
404	4	84	Left	13	Mare	WB	4	medium	1.75	1.25	0	0	0
405	4	84	Left	13	Mare	WB	4	medium	2.5	0.5	0	0	0
406	4	84	Left	13	Mare	WB	4	medium	6	2.25	0	0	0
407	5	85	Right	11	Stallion	CB	7	na	83.75	88.25	1	1	26.57
408	5	85	Right	11	Stallion	CB	7	na	72.5	85.5	1	1	34.52
409	5	85	Left	11	Stallion	CB	7	na	6	9.75	0	0	0
410	5	85	Left	11	Stallion	CB	7	medium	26.75	21.75	0	0	0
411	5	86	Right	12	Mare	WB	5	medium	20.75	1.5	0	0	0
412	5	86	Left	12	Mare	WB	5	medium	93.5	86	1	1	34.1
413	5	86	Right	12	Mare	WB	5	white	95.5	90.25	1	1	38.33
414	5	86	Left	12	Mare	WB	5	white	67.5	74.25	1	1	29.98
415	6	87	Left	6	Gelding	WB	5	white	7.75	6	0	0	0
416	6	87	Left	6	Gelding	WB	5	white	4.25	29.25	0	0	0
417	6	87	Left	6	Gelding	WB	5	white	12.25	23.5	0	0	0
418	6	87	Right	6	Gelding	WB	5	white	11	12.75	0	0	0
419	6	87	Right	6	Gelding	WB	5	dark	27	37.75	1	1	22.15
420	6	87	Right	6	Gelding	WB	5	medium	59.75	54.75	0	0	0
421	5	88	Left	3	Stallion	CB	5.5	medium	44.25	21.75	3	2	26.62
422	5	88	Right	3	Stallion	CB	5.5	dark	59.5	79.75	2	2	27.7
423	5	88	Left	3	Stallion	CB	5.5	dark	6	14.25	1	1	25.55
424	5	88	Right	3	Stallion	CB	5.5	dark	29.5	29.5	1	1	27.1
425	3	89	Left	16	Gelding	WB	5	white	14.25	2.25	0	0	0
426	3	89	Left	16	Gelding	WB	5	white	0.5	0.75	0	0	0
427	3	89	Left	16	Gelding	WB	5	white	1.25	2.5	0	0	0
428	3	89	Right	16	Gelding	WB	5	white	1.75	2.25	0	0	0
429	3	89	Right	16	Gelding	WB	5	white	0.75	1.5	0	0	0
430	3	89	Right	16	Gelding	WB	5	white	43.5	48.5	0	0	0
431	5	90	Left	11	Mare	TB	2.5	medium	17.5	6.25	0	0	0
432	5	90	Right	11	Mare	TB	2.5	medium	71.5	62.25	0	0	0
433	5	90	Right	11	Mare	TB	2.5	medium	86.25	88.75	1	1	31.44
434	5	90	Left	11	Mare	TB	2.5	medium	36.5	27	2	2	26.33
435	5	91	Left	11	Mare	TB	4.5	medium	59	29	2	1	31.86
436	5	91	Left	11	Mare	TB	4.5	medium	97.75	98.25	2	1	31.33
437	5	91	Right	11	Mare	TB	4.5	medium	85.75	89.25	1	2	29.14
438	5	91	Right	11	Mare	TB	4.5	na	74.5	76	1	1	29.26
439	3	92	Left	14	Mare	WB	5	dark	10.75	9	0	0	0
440	3	92	Left	14	Mare	WB	5	dark	4.5	8.75	0	0	0
441	3	92	Left	14	Mare	WB	5	dark	3.75	1.25	0	0	0
442	3	92	Right	14	Mare	WB	5	medium	4	1.5	0	0	0
443	3	92	Right	14	Mare	WB	5	white	0.5	2	0	0	0
444	3	92	Right	14	Mare	WB	5	white	3.25	1.75	0	0	0
445	2	93	Right	22	Gelding	na	5	white	6.25	2.5	0	0	0
446	2	93	Right	22	Gelding	na	5	white	0.75	1.5	0	0	0
447	2	93	Right	22	Gelding	na	5	white	2.25	2.5	0	0	0
448	2	93	Left	22	Gelding	na	5	white	3.5	0.5	0	0	0
449	2	93	Left	22	Gelding	na	5	white	0.75	4	0	0	0
450	2	93	Left	22	Gelding	na	5	white	0.75	1.75	0	0	0
451	5	94	Right	17	Stallion	CB	6	white	29.75	65	0	0	0
452	5	94	Left	17	Stallion	CB	6	white	7.25	4	0	0	0
453	5	94	Right	17	Stallion	CB	6	white	1	1	0	0	0
454	5	94	Left	17	Stallion	CB	6	white	81.25	96.5	0	0	0
455	3	95	Left	19	Mare	WB	6	white	27.25	14.75	0	0	0
456	3	95	Left	19	Mare	WB	6	white	7.75	9.25	0	0	0
457	3	95	Left	19	Mare	WB	6	white	17	6.75	0	0	0
458	3	95	Right	19	Mare	WB	6	white	1.75	0.25	0	0	0
459	3	95	Right	19	Mare	WB	6	white	0.25	0.5	0	0	0
460	3	95	Right	19	Mare	WB	6	white	4	2.5	0	0	0
461	6	96	Right	11	Mare	WB	6	medium	91.25	94	3	2	36.55
462	6	96	Right	11	Mare	WB	6	medium	72.75	65.25	1	1	28.07
463	6	96	Right	11	Mare	WB	6	medium	81.75	92.5	3	2	32.99
464	6	96	Left	11	Mare	WB	6	dark	42.5	50.5	1	1	30.93
465	6	96	Left	11	Mare	WB	6	dark	8.5	4.25	0	0	0
466	6	96	Left	11	Mare	WB	6	dark	39	13.75	0	0	0
467	5	97	Left	9	Stallion	TB	5	dark	13.75	4.25	0	0	0
468	5	97	Right	9	Stallion	TB	5	dark	80	89.5	2	1	26.67
469	5	97	Left	9	Stallion	TB	5	medium	35	32.75	0	0	0
470	5	97	Right	9	Stallion	TB	5	medium	7.25	2	1	1	16.77
471	5	98	Left	12	Gelding	WB	4.5	medium	73.5	70.5	1	2	36.69
472	5	98	Right	12	Gelding	WB	4.5	medium	79.5	71.25	1	2	29.96
473	5	98	Right	12	Gelding	WB	4.5	white	93.25	94.25	1	2	35.97
474	5	98	Left	12	Gelding	WB	4.5	white	52.75	80	1	2	29.61
475	5	99	Left	13	Mare	CB	5	white	73.5	84.5	3	2	33.19
476	5	99	Left	13	Mare	CB	5	white	4.5	1.75	1	2	19.54
477	5	99	Right	13	Mare	CB	5	white	74.25	71.5	3	2	27.19
478	5	99	Right	13	Mare	CB	5	white	18.75	11	1	1	19.14
479	3	100	Left	12	Gelding	WB	6	white	12.75	5.75	0	0	0
480	3	100	Left	12	Gelding	WB	6	white	23.5	8.5	0	0	0
481	3	100	Left	12	Gelding	WB	6	white	33.75	19.25	0	0	0
482	3	100	Right	12	Gelding	WB	6	white	32.5	44.25	0	0	0
483	3	100	Right	12	Gelding	WB	6	white	7.5	5	0	0	0
484	3	100	Right	12	Gelding	WB	6	white	29.5	29.25	0	0	0
485	1	101	Right	19	Mare	na	6	dark	39.5	59.5	2	1	21.37
486	1	101	Right	19	Mare	na	6	dark	45.5	64.5	2	1	24.28
487	1	101	Right	19	Mare	na	6	dark	51.5	41.75	2	1	23.48
488	1	101	Left	19	Mare	na	6	dark	99	96.75	2	2	32.19
489	1	101	Left	19	Mare	na	6	dark	75.5	57.75	1	1	28.32
490	1	101	Left	19	Mare	na	6	dark	80.75	67.25	1	2	29.18
491	6	102	Left	15	Gelding	WB	6	dark	16.5	16.25	1	1	29.77
492	6	102	Left	15	Gelding	WB	6	dark	32.5	25.75	1	1	27
493	6	102	Left	15	Gelding	WB	6	medium	22.5	27.5	2	1	32.92
494	6	102	Right	15	Gelding	WB	6	na	45.5	60.5	1	1	36.07
495	6	102	Right	15	Gelding	WB	6	medium	15.5	26.25	0	0	0
496	6	102	Right	15	Gelding	WB	6	dark	2	3	0	0	0
497	6	103	Left	10	Gelding	WB	6	dark	74	65.5	1	1	32.92
498	6	103	Left	10	Gelding	WB	6	dark	12.5	15.75	0	0	0
499	6	103	Left	10	Gelding	WB	6	dark	13.5	10	0	0	0
500	6	103	Right	10	Gelding	WB	6	dark	11.75	19.25	0	0	0
501	6	103	Right	10	Gelding	WB	6	dark	2	2.25	0	0	0
502	6	103	Right	10	Gelding	WB	6	dark	50.5	71	1	1	31.93
503	1	104	Right	7	Mare	WB	5	na	52	75.5	0	0	0
504	1	104	Right	7	Mare	WB	5	na	2.5	4.25	0	0	0
505	1	104	Right	7	Mare	WB	5	na	5.5	5.5	0	0	0
506	1	104	Left	7	Mare	WB	5	na	1.5	1.75	0	0	0
507	1	104	Left	7	Mare	WB	5	white	5	1.5	0	0	0
508	1	104	Left	7	Mare	WB	5	na	0.5	0.5	0	0	0
509	6	105	Left	9	Gelding	WB	5	medium	33	46.5	0	0	0
510	6	105	Left	9	Gelding	WB	5	medium	22.5	4	0	0	0
511	6	105	Left	9	Gelding	WB	5	medium	14.5	1	0	0	0
512	6	105	Right	9	Gelding	WB	5	medium	65.75	36	0	0	0
513	6	105	Right	9	Gelding	WB	5	light	42.5	22.25	0	0	0
514	6	105	Right	9	Gelding	WB	5	light	27.5	21	0	0	0
515	2	106	Right	7	Gelding	TB	6	white	0.5	1.25	0	0	0
516	2	106	Right	7	Gelding	TB	6	white	1	0.5	0	0	0
517	2	106	Right	7	Gelding	TB	6	white	7.5	1.75	0	0	0
518	2	106	Left	7	Gelding	TB	6	white	3.5	0.5	0	0	0
519	2	106	Left	7	Gelding	TB	6	white	0.25	0.75	0	0	0
520	2	106	Left	7	Gelding	TB	6	na	0.25	0.75	0	0	0
521	3	107	Right	27	Gelding	WB	6	light	0.75	7	0	0	0
522	3	107	Right	27	Gelding	WB	6	medium	20.5	17	0	0	0
523	3	107	Right	27	Gelding	WB	6	light	19.5	10.75	0	0	0
524	3	107	Left	27	Gelding	WB	6	light	2.5	4.75	0	0	0
525	3	107	Left	27	Gelding	WB	6	light	17.75	5.75	0	0	0
526	3	107	Left	27	Gelding	WB	6	light	38	23.25	0	0	0
527	7	108	Right	0	Stallion	WB	5	medium	4	5.25	1	1	24.34
528	7	108	Right	0	Stallion	WB	5	medium	42.5	20.75	na	na	na
529	7	108	Right	0	Stallion	WB	5	medium	24.25	41.5	0	0	0
530	7	108	Left	0	Stallion	WB	5	medium	69	78.75	3	2	29.88
531	7	108	Left	0	Stallion	WB	5	medium	88	74.5	3	2	29.23
532	7	108	Left	0	Stallion	WB	5	medium	17.5	10.25	1	1	24.3
533	2	109	Right	9	Mare	WB	6	white	27.25	18.5	0	0	0
534	2	109	Right	9	Mare	WB	6	white	14	25.5	0	0	0
535	2	109	Right	9	Mare	WB	6	white	15.75	16.25	0	0	0
536	2	109	Left	9	Mare	WB	6	white	0.75	2	0	0	0
537	2	109	Left	9	Mare	WB	6	white	2.75	7.5	0	0	0
538	2	109	Left	9	Mare	WB	6	white	15.25	5.5	0	0	0
539	5	110	Right	6	Mare	WB	4.5	white	54.5	76.25	1	1	30.91
540	5	110	Left	6	Mare	WB	4.5	white	49	60.5	0	0	0
541	5	110	Left	6	Mare	WB	4.5	white	9	7.5	0	0	0
542	5	110	Right	6	Mare	WB	4.5	white	55.5	26.25	2	1	24.13
543	3	111	Right	8	Gelding	WB	5	na	0.5	1.5	0	0	0
544	3	111	Right	8	Gelding	WB	5	na	2	1.25	0	0	0
545	3	111	Right	8	Gelding	WB	5	light	20	31.5	0	0	0
546	3	111	Left	8	Gelding	WB	5	light	3.5	1	0	0	0
547	3	111	Left	8	Gelding	WB	5	light	0.5	0.75	0	0	0
548	3	111	Left	8	Gelding	WB	5	medium	3.25	4.5	0	0	0
549	5	112	Left	12	Gelding	WB	5.5	light	9.5	2	0	0	0
550	5	112	Right	12	Gelding	WB	5.5	light	60.75	48.25	1	2	35.13
551	5	112	Left	12	Gelding	WB	5.5	dark	78	64.5	0	0	0
552	5	112	Right	12	Gelding	WB	5.5	dark	81.5	58.5	0	0	0
553	5	113	Left	3	Stallion	CB	5.5	dark	87	96.25	1	1	35.69
554	5	113	Right	3	Stallion	CB	5.5	dark	26.5	5	0	0	0
555	5	113	Left	3	Stallion	CB	5.5	dark	84	74.5	1	2	30.93
556	5	113	Right	3	Stallion	CB	5.5	dark	49.75	34.5	1	1	26.37
557	5	114	Right	8	Stallion	CB	5.5	dark	4	2.25	0	0	0
558	5	114	Left	8	Stallion	CB	5.5	dark	48.5	44.75	0	0	0
559	5	114	Right	8	Stallion	CB	5.5	dark	22.5	16.5	0	0	0
560	5	114	Left	8	Stallion	CB	5.5	dark	27.75	22.75	0	0	0
561	5	115	Right	5	Mare	WB	4.5	dark	85.5	91.25	2	2	25.8
562	5	115	Left	5	Mare	WB	4.5	white	87.5	75.75	2	1	22.86
563	5	115	Left	5	Mare	WB	4.5	white	81.5	61.5	3	2	18.52
564	5	115	Right	5	Mare	WB	4.5	white	100	100	2	2	27.56
565	6	116	Left	24	Gelding	WB	4	medium	1	1.5	0	0	0
566	6	116	Left	24	Gelding	WB	4	medium	0.25	0.75	0	0	0
567	6	116	Left	24	Gelding	WB	4	medium	5	9.5	0	0	0
568	6	116	Right	24	Gelding	WB	4	dark	20.25	28.25	0	0	0
569	6	116	Right	24	Gelding	WB	4	dark	3.5	12.5	1	1	28.5
570	6	116	Right	24	Gelding	WB	4	dark	16.75	17.75	0	0	0
571	5	117	Left	16	Gelding	WB	4.5	dark	99	97.5	1	1	41.05
572	5	117	Left	16	Gelding	WB	4.5	dark	51.5	76.25	2	2	33.55
573	5	117	Right	16	Gelding	WB	4.5	dark	99.75	94.5	1	2	42.48
574	5	117	Right	16	Gelding	WB	4.5	medium	99.5	99	2	2	39.6
575	4	118	Right	22	Mare	TB	6	medium	2.5	1.5	0	0	0
576	4	118	Right	22	Mare	TB	6	medium	4.75	1.5	0	0	0
577	4	118	Right	22	Mare	TB	6	medium	1	0.75	0	0	0
578	4	118	Left	22	Mare	TB	6	medium	3.75	0.5	0	0	0
579	4	118	Left	22	Mare	TB	6	medium	4.25	1.5	0	0	0
580	4	118	Left	22	Mare	TB	6	medium	0.5	3.5	0	0	0
581	7	119	Right	11	Stallion	WB	5	medium	48.5	76	2	2	23.9
582	7	119	Right	11	Stallion	WB	5	medium	17.75	6.25	2	1	17.01
583	7	119	Right	11	Stallion	WB	5	medium	9.5	13	0	0	0
584	7	119	Left	11	Stallion	WB	5	medium	13.5	12.5	1	1	12.38
585	7	119	Left	11	Stallion	WB	5	medium	24.75	13	1	1	15.54
586	7	119	Left	11	Stallion	WB	5	medium	18.75	11.75	1	2	18
587	7	120	Left	17	Mare	WB	5	medium	61.5	84.5	2	2	24.41
588	7	120	Left	17	Mare	WB	5	medium	25.75	6.75	1	1	18.17
589	7	120	Left	17	Mare	WB	5	na	16.25	8.5	0	0	0
590	7	120	Right	17	Mare	WB	5	na	47	47.5	2	2	33.2
591	7	120	Right	17	Mare	WB	5	na	45.75	50.75	2	2	28.89
592	7	120	Right	17	Mare	WB	5	dark	26.5	44.25	3	2	24.64
593	7	121	Right	20	Gelding	WB	4	dark	28.5	17.75	0	0	0
594	7	121	Right	20	Gelding	WB	4	dark	20.5	21	2	2	27.96
595	7	121	Right	20	Gelding	WB	4	dark	18	21.5	1	1	28.14
596	7	121	Left	20	Gelding	WB	4	dark	54	53.75	0	0	0
597	7	121	Left	20	Gelding	WB	4	dark	24.5	25.25	2	2	29.94
598	7	121	Left	20	Gelding	WB	4	dark	21.5	22.25	1	2	31.4
599	7	122	Right	24	Gelding	TB	4	dark	9	34.5	4	2	24.82
600	7	122	Right	24	Gelding	TB	4	dark	10.25	10.5	3	1	23.95
601	7	122	Right	24	Gelding	TB	4	dark	12.5	8	2	2	17.32
602	7	122	Left	24	Gelding	TB	4	dark	35	31.5	4	2	20.84
603	7	122	Left	24	Gelding	TB	4	dark	20.25	13.25	4	2	16.1
604	7	122	Left	24	Gelding	TB	4	dark	64.5	66	3	2	26.08
605	7	123	Right	21	Mare	WB	5	dark	41	27.25	3	2	21.52
606	7	123	Right	21	Mare	WB	5	dark	87	83.25	3	2	23.05
607	7	123	Right	21	Mare	WB	5	dark	58.75	44.5	3	2	21.21
608	7	123	Left	21	Mare	WB	5	dark	63.25	17	2	2	26.34
609	7	123	Left	21	Mare	WB	5	dark	70.5	69.25	3	2	29.36
610	7	123	Left	21	Mare	WB	5	dark	85.75	58.25	3	2	29.46
611	7	124	Right	18	Gelding	WB	5	dark	4	22.75	1	1	24.4
612	7	124	Right	18	Gelding	WB	5	dark	43.5	55	1	1	22.69
613	7	124	Right	18	Gelding	WB	5	dark	39.75	41.5	1	1	29.41
614	7	124	Left	18	Gelding	WB	5	dark	30.5	34.5	2	2	20.76
615	7	124	Left	18	Gelding	WB	5	dark	39.75	35.75	2	2	22.2
616	7	124	Left	18	Gelding	WB	5	dark	9.25	28.5	2	2	20.25
617	7	125	Left	22	Gelding	TB	5	na	24.5	39.75	3	2	28.23
618	7	125	Left	22	Gelding	TB	5	na	79.5	87.75	3	2	31.37
619	7	125	Left	22	Gelding	TB	5	na	71.5	79.25	3	2	31.29
620	7	125	Right	22	Gelding	TB	5	na	4.25	11.5	2	2	20.13
621	7	125	Right	22	Gelding	TB	5	na	1.5	2.25	2	2	18.19
622	7	125	Right	22	Gelding	TB	5	na	5.5	17	3	2	15.3
623	7	126	Left	11	Gelding	WB	6	medium	6.25	2.5	0	0	0
624	7	126	Left	11	Gelding	WB	6	medium	4.5	0.5	0	0	0
625	7	126	Right	11	Gelding	WB	6	medium	13.5	17.5	0	0	0
626	7	126	Right	11	Gelding	WB	6	medium	0.75	3.5	0	0	0
627	7	126	Right	11	Gelding	WB	6	medium	64	78.5	0	0	0
628	7	126	Left	11	Gelding	WB	6	medium	6.25	1	0	0	0
629	7	127	Right	15	Stallion	WB	6	medium	26	28	0	0	0
630	7	127	Right	15	Stallion	WB	6	medium	12	25.25	2	1	17.21
631	7	127	Right	15	Stallion	WB	6	medium	2.5	1.25	1	1	5.75
632	7	127	Left	15	Stallion	WB	6	medium	51.25	43.25	2	1	32.9
633	7	127	Left	15	Stallion	WB	6	medium	1.75	4.25	0	0	0
634	7	127	Left	15	Stallion	WB	6	medium	5.25	3.25	0	0	0
635	7	128	Right	10	Mare	WB	5	dark	14.25	2.75	1	1	21.71
636	7	128	Right	10	Mare	WB	5	dark	27.5	6.75	2	1	23.4
637	7	128	Right	10	Mare	WB	5	dark	32.5	28.5	1	1	23.81
638	7	128	Left	10	Mare	WB	5	dark	11	2.5	3	2	18.22
639	7	128	Left	10	Mare	WB	5	dark	46.75	60.5	3	2	24.34
640	7	128	Left	10	Mare	WB	5	dark	29.25	3.25	2	2	22.28
641	7	129	Right	1	Gelding	WB	5	dark	8.5	10	2	1	22.75
642	7	129	Left	1	Gelding	WB	5	dark	na	na	na	na	na
643	7	129	Left	1	Gelding	WB	5	dark	9.5	6.25	0	0	0
644	7	129	Right	1	Gelding	WB	5	dark	26	4.75	0	0	0
645	7	129	Right	1	Gelding	WB	5	dark	10.5	1.75	0	0	0
646	7	129	Left	1	Gelding	WB	5	dark	1.75	1.5	0	0	0
647	7	130	Left	1	Gelding	WB	5	medium	54.5	74.5	1	1	31.16
648	7	130	Left	1	Gelding	WB	5	dark	15.5	35.25	0	0	0
649	7	130	Right	1	Gelding	WB	5	dark	27.5	14.5	1	1	10.94
650	7	130	Right	1	Gelding	WB	5	medium	10.25	1.75	0	0	0
651	7	130	Right	1	Gelding	WB	5	medium	19	7.5	0	0	0
652	7	130	Left	1	Gelding	WB	5	medium	46.5	70.5	0	0	0
653	7	131	Right	2	Gelding	WB	5	dark	38	41.75	0	0	0
654	7	131	Right	2	Gelding	WB	5	dark	1	1.25	0	0	0
655	7	131	Right	2	Gelding	WB	5	dark	8.25	1.5	0	0	0
656	7	131	Left	2	Gelding	WB	5	dark	42	58.75	1	2	22.77
657	7	131	Left	2	Gelding	WB	5	dark	20.5	10.25	0	0	0
658	7	131	Left	2	Gelding	WB	5	dark	na	na	na	na	na
659	7	132	Left	2	Mare	WB	5	medium	2.75	4.5	0	0	0
660	7	132	Left	2	Mare	WB	5	medium	2.75	0.5	0	0	0
661	7	132	Left	2	Mare	WB	5	medium	1.5	1	0	0	0
662	7	132	Right	2	Mare	WB	5	medium	1	1	0	0	0
663	7	132	Right	2	Mare	WB	5	medium	5.25	1.5	0	0	0
664	7	132	Right	2	Mare	WB	5	medium	5.25	1	0	0	0
665	7	133	Left	27	Gelding	na	5	medium	73.5	77.75	2	2	21.82
666	7	133	Left	27	Gelding	na	5	medium	78.25	74.5	2	2	27.28
667	7	133	Left	27	Gelding	na	5	medium	42.25	36.25	2	1	21.99
668	7	133	Right	27	Gelding	na	5	dark	77.75	82.25	2	2	29.73
669	7	133	Right	27	Gelding	na	5	dark	77.25	69.75	2	2	25.42
670	7	133	Right	27	Gelding	na	5	dark	83	91.25	2	2	29.51
671	7	134	Left	2	Gelding	WB	5	medium	99.5	97.5	1	1	34.01
672	7	134	Right	2	Gelding	WB	5	medium	28.5	42.5	0	0	0
673	7	134	Right	2	Gelding	WB	5	medium	75.25	72.25	0	0	0
674	7	134	Right	2	Gelding	WB	5	medium	99.5	97.25	2	2	38.53
675	7	134	Left	2	Gelding	WB	5	medium	12.25	16.25	0	0	0
676	7	134	Left	2	Gelding	WB	5	medium	22	12.5	0	0	0
677	7	135	Right	3	Mare	WB	5	medium	16.75	17	0	0	0
678	7	135	Right	3	Mare	WB	5	medium	86.5	82.5	1	1	43.66
679	7	135	Right	3	Mare	WB	5	medium	4.75	1.5	0	0	0
680	7	135	Left	3	Mare	WB	5	medium	61.25	80.5	0	0	0
681	7	135	Left	3	Mare	WB	5	medium	42.25	38.5	0	0	0
682	7	135	Left	3	Mare	WB	5	medium	49.5	58.5	0	0	0
683	7	136	Right	18	Mare	WB	4	dark	54.5	50.75	2	1	30.24
684	7	136	Right	18	Mare	WB	4	dark	95.25	97	2	2	32.44
685	7	136	Right	18	Mare	WB	4	dark	41.5	58	2	1	30.94
686	7	136	Left	18	Mare	WB	4	dark	19.5	14.75	1	1	24.82
687	7	136	Left	18	Mare	WB	4	dark	27.5	25	1	1	17.79
688	7	136	Left	18	Mare	WB	4	dark	67	74.5	3	1	29.38
689	7	137	Left	11	Mare	WB	6	light	47.25	82.25	1	1	35.04
690	7	137	Right	11	Mare	WB	6	light	50.5	28.5	0	0	0
691	7	137	Left	11	Mare	WB	6	light	92.5	98.25	4	2	39.1
692	7	137	Right	11	Mare	WB	6	light	18.5	17.25	0	0	0
693	7	137	Right	11	Mare	WB	6	light	58.5	51.75	0	0	0
694	7	137	Left	11	Mare	WB	6	light	90.75	91.5	2	1	35.27
695	7	138	Right	17	Mare	WB	6	medium	83.5	81.25	1	1	29.27
696	7	138	Right	17	Mare	WB	6	medium	35.25	17.5	0	0	0
697	7	138	Right	17	Mare	WB	6	medium	17	11.25	1	1	16.18
698	7	138	Left	17	Mare	WB	6	medium	24.25	15.25	0	0	0
699	7	138	Left	17	Mare	WB	6	medium	78.75	78.25	1	1	34.37
700	7	138	Left	17	Mare	WB	6	medium	44.75	93.75	2	1	32.1
701	7	139	Right	15	Mare	WB	6	dark	83.25	77.75	2	2	33.67
702	7	139	Right	15	Mare	WB	6	dark	33.75	22	2	2	32.3
703	7	139	Right	15	Mare	WB	6	dark	2.5	3.75	0	0	0
704	7	139	Left	15	Mare	WB	6	dark	66	74.5	0	0	0
705	7	139	Left	15	Mare	WB	6	dark	59	56.25	0	0	0
706	7	139	Left	15	Mare	WB	6	dark	25.5	5.75	0	0	0
707	7	140	Right	20	Mare	WB	6	light	3.5	5.75	1	1	31.33
708	7	140	Right	20	Mare	WB	6	light	31.75	62.75	1	1	33.28
709	7	140	Right	20	Mare	WB	6	light	25	6.5	1	2	34.64
710	7	140	Left	20	Mare	WB	6	light	29.5	50.5	0	0	0
711	7	140	Left	20	Mare	WB	6	light	50.25	64.5	0	0	0
712	7	140	Left	20	Mare	WB	6	light	73.5	81.5	0	0	0
713	7	141	Left	11	Mare	WB	5	dark	75.25	82	2	2	30.82
714	7	141	Left	11	Mare	WB	5	dark	12.75	82.25	2	2	21.9
715	7	141	Left	11	Mare	WB	5	dark	72.5	19.75	1	1	24.95
716	7	141	Right	11	Mare	WB	5	dark	22.5	25.25	3	1	15.81
717	7	141	Right	11	Mare	WB	5	dark	23.25	73.5	3	2	22.8
718	7	141	Right	11	Mare	WB	5	dark	12	18.5	2	2	24.34
719	7	142	Right	8	Gelding	WB	5	medium	88.5	83.5	2	2	36.83
720	7	142	Right	8	Gelding	WB	5	medium	57.5	46.5	2	2	29.46
721	7	142	Right	8	Gelding	WB	5	medium	68	83	1	2	32.65
722	7	142	Left	8	Gelding	WB	5	medium	10.5	11.5	2	1	23.78
723	7	142	Left	8	Gelding	WB	5	medium	67.25	73.25	2	2	29.73
724	7	142	Left	8	Gelding	WB	5	medium	6.75	13	2	2	31.32
725	7	143	Right	7	Mare	WB	6	medium	4.5	8.25	0	0	0
726	7	143	Right	7	Mare	WB	6	medium	12.5	5.5	0	0	0
727	7	143	Right	7	Mare	WB	6	medium	5.75	2.5	0	0	0
728	7	143	Left	7	Mare	WB	6	medium	9.5	10.5	0	0	0
729	7	143	Left	7	Mare	WB	6	medium	10.25	4.25	0	0	0
730	7	143	Left	7	Mare	WB	6	medium	27.5	18.75	2	1	29.06
731	7	144	Right	16	Mare	WB	5	dark	10.5	82.5	2	2	26.93
732	7	144	Right	16	Mare	WB	5	dark	77.5	87.5	3	1	34.01
733	7	144	Right	16	Mare	WB	5	dark	72.5	60.75	1	1	18.5
734	7	144	Left	16	Mare	WB	5	na	70.25	99.5	4	2	50.58
735	7	144	Left	16	Mare	WB	5	na	89.5	94.5	4	2	49.04
736	7	144	Left	16	Mare	WB	5	na	95.5	96.5	4	2	50
737	7	145	Right	10	Mare	WB	5	medium	83.5	85.75	3	2	31.9
738	7	145	Right	10	Mare	WB	5	medium	58.25	85.75	2	2	29.16
739	7	145	Right	10	Mare	WB	5	medium	60.25	76.75	2	2	26.48
740	7	145	Left	10	Mare	WB	5	medium	22.5	11.75	3	2	25.6
741	7	145	Left	10	Mare	WB	5	medium	19.5	50.75	3	2	26.77
742	7	145	Left	10	Mare	WB	5	medium	52.5	63.5	5	2	18.56
743	7	146	Right	0	Stallion	WB	5	white	16.75	18	0	0	0
744	7	146	Right	0	Stallion	WB	5	white	2.75	2	0	0	0
745	7	146	Right	0	Stallion	WB	5	white	4.5	1.75	0	0	0
746	7	146	Left	0	Stallion	WB	5	white	4.5	12	0	0	0
747	7	146	Left	0	Stallion	WB	5	white	4.25	2	0	0	0
748	7	146	Left	0	Stallion	WB	5	white	4.5	1.5	0	0	0
749	7	147	Right	4	Mare	WB	6	white	92	1.25	0	0	0
750	7	147	Right	4	Mare	WB	6	white	68.25	80.25	1	1	41.52
751	7	147	Right	4	Mare	WB	6	white	3	3.5	0	0	0
752	7	147	Left	4	Mare	WB	6	white	45.5	30.75	1	1	30.04
753	7	147	Left	4	Mare	WB	6	white	52.25	55.5	1	2	31.9
754	7	147	Left	4	Mare	WB	6	white	86.5	90.5	2	2	27.34
755	7	148	Right	12	Gelding	WB	5	white	95.5	90.5	4	2	25.38
756	7	148	Right	12	Gelding	WB	5	white	5.5	15.75	1	1	19.23
757	7	148	Right	12	Gelding	WB	5	white	86.75	90.5	3	2	23.93
758	7	148	Left	12	Gelding	WB	5	white	69.75	18.5	2	1	24.39
759	7	148	Left	12	Gelding	WB	5	white	68.5	67.25	3	2	26.96
760	7	148	Left	12	Gelding	WB	5	white	61.5	29	1	1	24.62
761	7	149	Right	18	Gelding	WB	5	dark	100	92	0	0	0
762	7	149	Left	18	Gelding	WB	5	dark	93.5	44.75	1	2	35.57
763	7	149	Left	18	Gelding	WB	5	dark	83.25	83.5	1	1	33.38
764	7	149	Left	18	Gelding	WB	5	dark	87.75	98.5	1	1	39.13
765	7	149	Right	18	Gelding	WB	5	dark	97.25	93	1	2	31.22
766	7	149	Right	18	Gelding	WB	5	dark	95	93.25	0	0	0
767	7	150	Right	16	Gelding	WB	6	light	72.75	82.5	3	2	35.86
768	7	150	Right	16	Gelding	WB	6	light	74	80	3	2	35.54
769	7	150	Right	16	Gelding	WB	6	light	58	45.5	3	2	39.44
770	7	150	Left	16	Gelding	WB	6	light	14.75	9.5	2	2	24.49
771	7	150	Left	16	Gelding	WB	6	light	27.75	16.5	1	2	25.06
772	7	150	Left	16	Gelding	WB	6	light	11.5	17.5	2	2	28.35
773	7	151	Left	20	Gelding	WB	7	dark	16.5	8.5	3	1	17.8
774	7	151	Left	20	Gelding	WB	7	dark	6.25	7.5	2	1	18.61
775	7	151	Left	20	Gelding	WB	7	dark	58.75	66	3	2	20.8
776	7	151	Right	20	Gelding	WB	7	dark	89.5	86	2	2	27.89
777	7	151	Right	20	Gelding	WB	7	dark	76.5	90.5	2	2	24.66
778	7	151	Right	20	Gelding	WB	7	dark	66.5	75.5	3	2	25.66
779	7	152	Right	17	Gelding	WB	5	dark	68.75	59.5	2	2	11.33
780	7	152	Right	17	Gelding	WB	5	dark	75.5	64.25	3	2	17.98
781	7	152	Right	17	Gelding	WB	5	dark	62.75	62.5	2	2	14.15
782	7	152	Left	17	Gelding	WB	5	dark	68.75	55.25	3	2	20.77
783	7	152	Left	17	Gelding	WB	5	dark	68.5	87.25	2	2	22.57
784	7	152	Left	17	Gelding	WB	5	dark	71.25	71.75	2	2	18.33
785	7	153	Left	11	Mare	WB	5	medium	5.75	6.5	0	0	0
786	7	153	Left	11	Mare	WB	5	medium	80.25	1	0	0	0
787	7	153	Left	11	Mare	WB	5	medium	7.5	3.75	0	0	0
788	7	153	Right	11	Mare	WB	5	medium	3.5	6.75	1	1	18.45
789	7	153	Right	11	Mare	WB	5	medium	6.5	0.5	0	0	0
790	7	153	Right	11	Mare	WB	5	medium	9	3.5	0	0	0
791	7	154	Right	4	Gelding	WB	4	dark	7.5	8.25	0	0	0
792	7	154	Right	4	Gelding	WB	4	dark	87	88.75	2	2	37.64
793	7	154	Right	4	Gelding	WB	4	dark	75.75	97.5	2	2	39.79
794	7	154	Left	4	Gelding	WB	4	dark	8.25	13.5	0	0	0
795	7	154	Left	4	Gelding	WB	4	dark	42.5	67	3	1	34.65
796	7	154	Left	4	Gelding	WB	4	dark	15.5	21.25	1	1	26.97
797	7	155	Left	10	Gelding	WB	6	medium	43.5	14	2	2	22.78
798	7	155	Left	10	Gelding	WB	6	medium	4.5	7.5	1	2	14.31
799	7	155	Right	10	Gelding	WB	6	medium	85.25	94	3	2	33.98
800	7	155	Right	10	Gelding	WB	6	medium	52.25	28.25	3	2	22.15
801	7	155	Right	10	Gelding	WB	6	medium	15.25	37.5	2	2	22.86
802	7	155	Left	10	Gelding	WB	6	medium	64.75	48.5	2	2	24.9
803	7	156	Right	26	Gelding	WB	5	dark	73.5	85.25	na	na	na
804	7	156	Right	26	Gelding	WB	5	dark	73.75	63	1	1	32.49
805	7	156	Right	26	Gelding	WB	5	dark	99.5	98.5	na	na	na
806	7	156	Left	26	Gelding	WB	5	dark	57.75	51.75	0	0	0
807	7	156	Left	26	Gelding	WB	5	dark	52.25	57	0	0	0
808	7	156	Left	26	Gelding	WB	5	dark	90.5	76.5	0	0	0
809	7	157	Right	14	Mare	WB	6	white	52.75	69	2	1	24.9
810	7	157	Right	14	Mare	WB	6	white	19.25	24.25	0	0	0
811	7	157	Right	14	Mare	WB	6	white	8.75	10	0	0	0
812	7	157	Left	14	Mare	WB	6	white	31.5	13.75	0	0	0
813	7	157	Left	14	Mare	WB	6	white	36	19.25	0	0	0
814	7	157	Left	14	Mare	WB	6	white	68.5	64	1	1	30.01
815	7	158	Left	17	Gelding	TB	4	dark	7.5	20.5	3	2	11.68
816	7	158	Left	17	Gelding	TB	4	dark	84	78.75	3	2	23.06
817	7	158	Right	17	Gelding	TB	4	dark	55.75	75.25	2	2	20.96
818	7	158	Right	17	Gelding	TB	4	dark	88.25	77.75	2	2	26.38
819	7	158	Right	17	Gelding	TB	4	dark	14.5	59.5	2	2	19.51
820	7	158	Left	17	Gelding	TB	4	dark	12.5	10.75	3	2	12.31
821	7	159	Left	12	Gelding	WB	5	light	24	17.5	1	1	15.41
822	7	159	Left	12	Gelding	WB	5	light	44.5	24.25	2	2	24.07
823	7	159	Left	12	Gelding	WB	5	light	64.5	59	0	0	0
824	7	159	Right	12	Gelding	WB	5	medium	32.5	19.5	0	0	0
825	7	159	Right	12	Gelding	WB	5	medium	14	64	0	0	0
826	7	159	Right	12	Gelding	WB	5	medium	75.25	63.25	1	1	31.61
827	7	160	Left	16	Gelding	TB	5	dark	97.25	98.5	1	1	40.98
828	7	160	Left	16	Gelding	TB	5	dark	33.25	62	0	0	0
829	7	160	Left	16	Gelding	TB	5	dark	36.5	45.25	1	2	27.58
830	7	160	Right	16	Gelding	TB	5	dark	12.75	8.5	0	0	0
831	7	160	Right	16	Gelding	TB	5	dark	0.5	2.75	0	0	0
832	7	160	Right	16	Gelding	TB	5	dark	5.25	4.5	0	0	0
833	7	161	Right	11	Gelding	WB	5	dark	2.5	3.75	1	1	28.37
834	7	161	Right	11	Gelding	WB	5	dark	37.75	12.75	2	1	31.6
835	7	161	Right	11	Gelding	WB	5	dark	3	7.25	2	1	27.18
836	7	161	Left	11	Gelding	WB	5	medium	89.5	96.5	3	2	42.09
837	7	161	Left	11	Gelding	WB	5	medium	87.5	91.5	2	2	35.63
838	7	161	Left	11	Gelding	WB	5	medium	12.5	34.25	1	1	39.41
839	7	162	Right	19	Gelding	TB	5	dark	39.5	42.75	1	2	24.9
840	7	162	Right	19	Gelding	TB	5	dark	2.5	7.5	0	0	0
841	7	162	Right	19	Gelding	TB	5	dark	5.5	9.75	1	1	25.25
842	7	162	Left	19	Gelding	TB	5	dark	53	34.25	1	2	20.29
843	7	162	Left	19	Gelding	TB	5	dark	38.5	34.5	1	2	16.45
844	7	162	Left	19	Gelding	TB	5	dark	37.25	42.5	1	2	21.59
845	7	163	Right	15	Mare	CB	5	dark	24	18	0	0	0
846	7	163	Right	15	Mare	CB	5	dark	51.75	68.5	0	0	0
847	7	163	Right	15	Mare	CB	5	dark	7.25	14.5	0	0	0
848	7	163	Left	15	Mare	CB	5	dark	43.75	47.5	1	1	26.43
849	7	163	Left	15	Mare	CB	5	dark	55.75	53.5	0	0	0
850	7	163	Left	15	Mare	CB	5	dark	90	79.5	2	1	26.59
851	7	164	Right	11	Mare	WB	6	dark	29.5	31.5	1	1	28.43
852	7	164	Right	11	Mare	WB	6	dark	59.5	21.75	0	0	0
853	7	164	Right	11	Mare	WB	6	dark	10.5	9.75	0	0	0
854	7	164	Left	11	Mare	WB	6	dark	80.75	81	2	2	26.78
855	7	164	Left	11	Mare	WB	6	dark	81.75	78.5	2	2	32.02
856	7	164	Left	11	Mare	WB	6	dark	10.75	0.75	0	0	0
857	7	165	Right	9	Gelding	WB	5	medium	32.75	76.5	2	1	30.3
858	7	165	Right	9	Gelding	WB	5	medium	85.75	90	2	1	33.36
859	7	165	Right	9	Gelding	WB	5	medium	90.5	100	2	1	33.37
860	7	165	Left	9	Gelding	WB	5	medium	62	72	2	2	30.06
861	7	165	Left	9	Gelding	WB	5	medium	50.25	43	0	0	0
862	7	165	Left	9	Gelding	WB	5	medium	70	70.75	1	1	34.18
863	5	166	Left	2	Stallion	CB	na	na	55.5	59.75	1	1	32.72
864	5	166	Left	3	Stallion	CB	na	na	71.25	59.25	0	0	0
865	5	166	Right	6	Stallion	CB	na	na	91.75	74	1	2	30.16
866	5	166	Right	7	Stallion	CB	na	na	81.75	67	1	1	30.84
867	5	166	Right	5	Stallion	CB	na	na	20.5	3	0	0	0
868	5	166	Left	4	Stallion	CB	na	medium	90.5	83	1	1	31.67
869	5	167	Right	12	Stallion	CB	na	na	67	66.75	0	0	0
870	5	167	Right	12	Stallion	CB	na	na	31	59	0	0	0
871	5	167	Right	12	Stallion	CB	na	na	35	10.75	0	0	0
872	5	167	Left	12	Stallion	CB	na	na	2.25	8	0	0	0
873	5	167	Left	12	Stallion	CB	na	medium	34.5	32.5	0	0	0
874	5	167	Left	12	Stallion	CB	na	na	65.5	77.5	2	1	37.6
875	5	168	Right	14	Stallion	CB	na	medium	32.75	53.5	0	0	0
876	5	168	Right	14	Stallion	CB	na	medium	6	26.5	0	0	0
877	5	168	Right	14	Stallion	CB	na	medium	47	25.5	0	0	0
878	5	168	Left	14	Stallion	CB	na	medium	3.25	15.75	0	0	0
879	5	168	Left	14	Stallion	CB	na	medium	70.25	78	2	1	28.8
880	5	168	Left	14	Stallion	CB	na	medium	60.5	49.5	1	1	28.21
881	5	169	Left	5	Stallion	CB	na	dark	97	88.5	2	1	34.93
882	5	169	Left	5	Stallion	CB	na	dark	80.5	82.75	2	1	33.52
883	5	169	Left	5	Stallion	CB	na	medium	99.25	90.5	2	2	34.98
884	5	169	Right	5	Stallion	CB	na	medium	92	85.25	1	1	39.97
885	5	169	Right	5	Stallion	CB	na	medium	88.75	74	1	1	41.79
886	5	169	Right	5	Stallion	CB	na	na	86	80.25	2	1	46.88
887	5	170	Left	5	Stallion	CB	na	medium	86.75	87.5	1	1	38.8
888	5	170	Left	5	Stallion	CB	na	medium	84	85.5	0	0	0
889	5	170	Left	5	Stallion	CB	na	medium	79.5	67	0	0	0
890	5	170	Right	5	Stallion	CB	na	medium	4.5	2.5	0	0	0
891	5	170	Right	5	Stallion	CB	na	medium	6.5	4	0	0	0
892	5	170	Right	5	Stallion	CB	na	medium	16.5	1	0	0	0
893	5	171	Right	11	Stallion	CB	na	medium	74	78.5	0	0	0
894	5	171	Left	11	Stallion	CB	na	medium	25	16.75	0	0	0
895	5	171	Right	11	Stallion	CB	na	medium	5.5	5.75	0	0	0
896	5	171	Right	11	Stallion	CB	na	medium	87.5	86.5	1	1	35.54
897	5	171	Left	11	Stallion	CB	na	medium	0.5	1.5	0	0	0
898	5	171	Left	11	Stallion	CB	na	medium	12.25	14.75	0	0	0
899	5	172	Left	7	Stallion	CB	na	medium	21.5	10.5	0	0	0
900	5	172	Left	7	Stallion	CB	na	medium	47	44.5	0	0	0
901	5	172	Left	7	Stallion	CB	na	medium	6.5	0.5	0	0	0
902	5	172	Right	7	Stallion	CB	na	medium	30.75	4.75	0	0	0
903	5	172	Right	7	Stallion	CB	na	medium	46.5	23.5	0	0	0
904	5	172	Right	7	Stallion	CB	na	dark	15.5	18	0	0	0
905	5	173	Right	6	Stallion	CB	na	dark	69.5	78.5	1	1	33.83
906	5	173	Right	6	Stallion	CB	na	medium	73.5	68	3	2	31.53
907	5	173	Left	6	Stallion	CB	na	medium	15.75	13.5	0	0	0
908	5	173	Left	6	Stallion	CB	na	medium	55.5	56	1	1	27.1
909	5	173	Left	6	Stallion	CB	na	medium	68	66.75	1	1	33.81
910	5	173	Right	6	Stallion	CB	na	medium	29	16.5	1	2	31.44
911	5	174	Right	4	Stallion	CB	na	medium	85.75	75.25	2	2	25.94
912	5	174	Right	4	Stallion	CB	na	medium	100	93.75	3	2	30.36
913	5	174	Left	4	Stallion	CB	na	medium	29.25	10.5	1	1	19.91
914	5	174	Left	4	Stallion	CB	na	medium	69.5	73.75	1	2	25.78
915	5	174	Left	4	Stallion	CB	na	medium	71.25	68.5	1	2	24.14
916	5	174	Right	4	Stallion	CB	na	medium	79.5	67.25	3	2	24.78
917	5	175	Right	5	Stallion	CB	na	medium	0.75	3.75	2	1	17.98
918	5	175	Right	5	Stallion	CB	na	medium	44.25	60.5	2	2	25.26
919	5	175	Right	5	Stallion	CB	na	medium	22.5	33	2	1	21.24
920	5	175	Left	5	Stallion	CB	na	medium	38.75	30.5	2	1	18.08
921	5	175	Left	5	Stallion	CB	na	medium	61.75	54.25	2	1	26.53
922	5	175	Left	5	Stallion	CB	na	medium	4.75	13.5	2	1	22.2
923	5	176	Right	6	Stallion	CB	na	medium	50.5	64.25	1	2	36.01
924	5	176	Right	6	Stallion	CB	na	medium	73.25	79.5	3	2	37.65
925	5	176	Right	6	Stallion	CB	na	medium	98.5	91.5	3	2	37.43
926	5	176	Left	6	Stallion	CB	na	medium	37.25	27	0	0	0
927	5	176	Left	6	Stallion	CB	na	medium	13	22	0	0	0
928	5	176	Left	6	Stallion	CB	na	medium	14.25	11	0	0	0
929	5	177	Left	22	Stallion	CB	na	medium	24.75	11.25	1	1	27.07
930	5	177	Left	22	Stallion	CB	na	medium	6.75	6.75	0	0	0
931	5	177	Left	22	Stallion	CB	na	medium	13.75	1.5	0	0	0
932	5	177	Right	22	Stallion	CB	na	medium	47.5	50.75	1	1	26.59
933	5	177	Right	22	Stallion	CB	na	medium	56	28.75	1	1	33.95
934	5	177	Right	22	Stallion	CB	na	medium	74.5	82.5	1	2	32.53
935	5	178	Right	13	Stallion	CB	na	medium	0.5	1.75	0	0	0
936	5	178	Right	13	Stallion	CB	na	medium	14	31.5	0	0	0
937	5	178	Left	13	Stallion	CB	na	medium	21.75	5	0	0	0
938	5	178	Left	13	Stallion	CB	na	dark	38	35.5	0	0	0
939	5	178	Left	13	Stallion	CB	na	dark	14.5	14.5	0	0	0
940	5	178	Right	13	Stallion	CB	na	na	0.5	1.5	0	0	0
941	5	179	Right	11	Stallion	CB	na	na	8.75	4.25	0	0	0
942	5	179	Left	11	Stallion	CB	na	na	4.5	2.5	0	0	0
943	5	179	Left	11	Stallion	CB	na	na	78.75	84.5	1	1	37.29
944	5	179	Left	11	Stallion	CB	na	na	13.25	9.25	0	0	0
945	5	179	Right	11	Stallion	CB	na	na	48.5	45.5	0	0	0
946	5	179	Right	11	Stallion	CB	na	dark	89.25	90.5	1	1	36.43
947	5	180	Right	8	Stallion	CB	na	dark	60	52.5	4	2	28.7
948	5	180	Right	8	Stallion	CB	na	dark	52.5	84.25	3	2	30.62
949	5	180	Right	8	Stallion	CB	na	dark	50.5	79.5	3	2	18.67
950	5	180	Left	8	Stallion	CB	na	dark	20	24.25	0	0	0
951	5	180	Left	8	Stallion	CB	na	dark	25	30.5	1	1	32.85
952	5	180	Left	8	Stallion	CB	na	dark	23	23.5	2	1	28.2
953	5	181	Right	12	Stallion	CB	na	dark	85.25	75.5	0	0	0
954	5	181	Right	12	Stallion	CB	na	medium	78.25	83.75	0	0	0
955	5	181	Left	12	Stallion	CB	na	medium	38.25	59.25	1	1	36.07
956	5	181	Left	12	Stallion	CB	na	medium	42.25	46.5	0	0	0
957	5	181	Left	12	Stallion	CB	na	medium	20.25	27.5	0	0	0
958	5	181	Right	12	Stallion	CB	na	medium	81	78.75	0	0	0
